# Supplementary material for: Targeted Metagenomic Databases Provide Improved Analysis of Microbiota Samples
Source: Microorganisms. 2024 Jan 10;12(1):135. doi: 10.3390/microorganisms12010135 (PMC10819777; doi:10.3390/microorganisms12010135)
Supplement: Supplementary file 1 [file microorganisms-12-00135-s001.zip]

Archive with 5 entries (5 files):
- Figure S1.pdf
- Figure S2.pdf
- Supplemental Figure Legends.pdf
- SupTable1_genomes_of_CAMISIM_samples.xlsx
- SupTable2_DB_missing_taxa.xlsx
